# Supplementary material for: Optoelectronic Enhancement of Perovskite Solar Cells through the Incorporation of Plasmonic Particles
Source: Micromachines (Basel). 2022 Jun 25;13(7):999. doi: 10.3390/mi13070999 (PMC9323966; doi:10.3390/mi13070999)
Supplement: Supplementary file 1 [file micromachines-13-00999-s001.zip]

Archive with 1 entries (1 files):
- micromachines-1780286-supplementary.pdf
